# Supplementary material for: The Crystallization Behavior of a Na2O-GeO2-P2O5 Glass System: A (Micro)Structural, Electrical, and Dielectric Study
Source: Materials (Basel). 2024 Jan 7;17(2):306. doi: 10.3390/ma17020306 (PMC10817665; doi:10.3390/ma17020306)
Supplement: Supplementary file 1 [file materials-17-00306-s001.zip]

Archive with 1 entries (1 files):
- materials-2787554-Supplementary.pdf
